# Supplementary material for: Different non-synonymous polymorphisms modulate the interaction of the WRN protein to its protein partners and its enzymatic activities
Source: Oncotarget. 2016 Nov 14;7(52):85680–96. doi: 10.18632/oncotarget.13341 (PMC5349866; doi:10.18632/oncotarget.13341)
Supplement: Supplementary file 2 [file oncotarget-07-85680-s002.xls]

## Sheet: Gagne et al Table S1
Supplementary Table S1. Complete list of identified proteins by LC-MS/MS in eYFP-WRN immunoprecipitates but not in the control eYFP immunoprecipitation extract. Peptides were established at >95% probability and whole protein identifications were established at >95 % probability. The number of total spectra are indicated for each WRN mutants.
						Spectral count
Identified proteins	Gene	Nuclear localization	DNA metabolic process	Accession	M.W.	FC*	FR*	LC*	LR*
DNA-dependent protein kinase catalytic subunit	PRKDC	+	+	P78527	469 kDa	172	470	20	216
Werner syndrome ATP-dependent helicase	WRN	+	+	Q14191	163 kDa	163	198	176	130
Thymopentin	TMPO	+		P42166	75 kDa	60	172	51	13
X-ray repair cross-complementing protein 5 (KU80/86)	XRCC5	+	+	P13010	83 kDa	35	148	17	29
Thymopentin	TMPO	+		P42167	51 kDa	41	95	0	8
X-ray repair cross-complementing protein 6 (KU70)	XRCC6	+	+	P12956	70 kDa	41	89	22	48
Replication protein A 70 kDa DNA-binding subunit	RPA1	+	+	P27694	68 kDa	22	40	43	21
Single-stranded DNA-binding protein, mitochondrial	SSBP1		+	Q04837	17 kDa	26	34	36	36
Poly(ADP-ribose) polymerase-1	PARP1	+	+	P09874	113 kDa	10	23	9	8
Heat shock cognate 71 kDa protein	HSPA8			P11142	71 kDa	7	22	11	5
Replication protein A 32 kDa subunit	RPA2	+	+	P15927	29 kDa	6	19	11	9
Tubulin beta polypeptide	TUBB			Q5JP53	48 kDa	16	18	12	11
DNA repair protein XRCC1	XRCC1	+	+	F5H8D7	66 kDa	0	17	0	0
Tubulin beta-2C chain	TUBB2C			P68371	50 kDa	15	16	12	11
Heat shock protein HSP 90-beta	HSP90AB1			P08238	83 kDa	0	13	1	0
FACT complex subunit SSRP1	SSRP1	+	+	Q08945	81 kDa	1	13	0	0
Heat shock protein HSP 90-alpha	HSP90AA1			P07900	85 kDa	3	12	0	1
Cytoskeleton-associated protein 4	CKAP4			Q07065	66 kDa	7	11	9	5
40S ribosomal protein S3	RPS3	+		P23396	27 kDa	0	11	10	0
ATP synthase subunit beta, mitochondrial	ATP5B			P06576	57 kDa	12	10	14	3
Probable ATP-dependent RNA helicase DDX17	DDX17	+		Q92841	72 kDa	0	10	0	0
DNA ligase 3	LIG3	+	+	P49916	113 kDa	5	10	3	2
SWI/SNF-related matrix-associated actin-dependent regulator of chromatin subfamily A-like protein 1	SMARCAL1	+	+	Q9NZC9	106 kDa	4	10	1	3
FACT complex subunit SPT16	SUPT16H	+	+	Q9Y5B9	120 kDa	1	10	0	0
Tubulin alpha-1C chain	TUBA1C			F5H5D3	58 kDa	5	10	8	4
Uncharacterized protein C9orf142	C9orf142			Q9BUH6	22 kDa	2	9	0	2
78 kDa glucose-regulated protein	HSPA5	+		P11021	72 kDa	4	9	0	0
Dolichyl-diphosphooligosaccharide--protein glycosyltransferase subunit 1	RPN1			P04843	69 kDa	2	9	2	2
Probable E3 ubiquitin-protein ligase HERC2	HERC2	+		O95714	527 kDa	3	8	5	7
Splicing factor, proline- and glutamine-rich	SFPQ	+	+	P23246	76 kDa	6	8	5	0
Probable ATP-dependent RNA helicase DDX5	DDX5	+		J3KTA4	69 kDa	3	7	4	0
Putative ATP-dependent RNA helicase DHX30	DHX30			Q7L2E3	134 kDa	2	7	3	0
ATP-dependent RNA helicase A	DHX9	+		Q08211	141 kDa	1	7	3	1
Heterogeneous nuclear ribonucleoprotein M	HNRNPM	+		P52272	78 kDa	6	7	9	0
Stress-70 protein, mitochondrial	HSPA9			P38646	74 kDa	2	7	2	0
60 kDa heat shock protein, mitochondrial	HSPD1	+	+	P10809	61 kDa	3	7	7	2
Prohibitin-2	PHB2	+		Q99623	33 kDa	0	7	9	3
40S ribosomal protein S14	RPS14	+		P62263	16 kDa	3	6	0	0
ATP synthase subunit alpha, mitochondrial	ATP5A1			P25705	60 kDa	5	5	13	1
Homeobox protein cut-like 1	CUX1	+		P39880	164 kDa	8	5	14	9
Dolichyl-diphosphooligosaccharide--protein glycosyltransferase 48 kDa subunit	DDOST			P39656	51 kDa	3	5	5	2
ATP-dependent RNA helicase DDX3X	DDX3X	+		O00571	73 kDa	0	5	1	1
LVV-hemorphin-7	HBB			P68871	16 kDa	0	5	0	0
Histone H4	HIST1H4A	+		P62805	11 kDa	2	5	6	2
Nucleolin	NCLN	+		P19338	77 kDa	1	5	3	1
Polyadenylate-binding protein 1	PABPC1	+		P11940	71 kDa	4	5	10	0
40S ribosomal protein S16	RPS16			P62249	16 kDa	2	5	3	0
Serine/threonine-protein kinase VRK3	VRK3	+		Q8IV63	53 kDa	5	5	6	4
Chromodomain-helicase-DNA-binding protein 4	CHD4	+	+	F5GWX5	217 kDa	6	4	7	2
Homeobox-containing protein 1	HMBOX1	+		Q6NT76	47 kDa	0	4	4	0
Insulin-like growth factor 2 mRNA-binding protein 1	IGF2BP1	+		Q9NZI8	63 kDa	2	4	4	0
Insulin-like growth factor 2 mRNA-binding protein 3	IGF2BP3	+		O00425	64 kDa	0	4	0	0
Mitochondrial inner membrane protein (Fragment)	IMMT			H7C463	68 kDa	1	4	0	0
Far upstream element-binding protein 2	KHSRP	+		Q92945	73 kDa	0	4	2	0
E3 UFM1-protein ligase 1	NLBP			O94874	90 kDa	0	4	1	0
Prohibitin	PHB	+	+	P35232	30 kDa	0	4	7	0
Peroxiredoxin-1	PRDX1	+		Q06830	22 kDa	0	4	0	0
60S ribosomal protein L7	RPL7			P18124	29 kDa	2	4	3	3
40S ribosomal protein S19	RPS19	+		P39019	16 kDa	4	4	5	0
40S ribosomal protein S3a	RPS3A	+		P61247	30 kDa	0	4	3	0
DNA-binding protein SATB1	SATB1	+		Q01826	86 kDa	0	4	3	0
DNA-binding protein SATB2	SATB2	+		Q9UPW6	83 kDa	2	4	2	3
Sideroflexin-1	SFXN1			Q9H9B4	36 kDa	2	4	3	1
Mitochondrial 2-oxoglutarate/malate carrier protein (Fragment)	SLC25A11			I3L1P8	32 kDa	0	4	4	0
Calcium-binding mitochondrial carrier protein Aralar2	SLC25A13			Q9UJS0	74 kDa	0	4	0	0
ADP/ATP translocase 2	SLC25A5			P05141	33 kDa	2	4	3	0
Transcription factor A, mitochondrial (Fragment)	TFAM	+	+	H7BYN3	26 kDa	4	4	5	0
Voltage-dependent anion-selective channel protein 2	VDAC2			P45880	32 kDa	3	4	5	2
Vacuolar protein sorting-associated protein 35	VPS35			Q96QK1	92 kDa	0	4	0	0
Zinc finger homeobox protein 4	ZFHX4	+		E7EVZ1	396 kDa	2	4	0	0
ADP/ATP translocase 3	ADT3			P12236	33 kDa	2	3	3	0
AFG3-like protein 2	AFG32			Q9Y4W6	89 kDa	0	3	3	0
ADP-ribosylation factor-like protein 1	ARL1			F8VYN9	22 kDa	0	3	2	2
Twinkle protein, mitochondrial	C10orf2		+	Q96RR1	77 kDa	2	3	3	0
Calnexin	CANX			B4DGP8	72 kDa	0	3	0	0
Transcriptional repressor p66-beta	GATAD2B	+		Q8WXI9	65 kDa	1	3	2	0
Hemoglobin subunit alpha	HBA1			P69905	15 kDa	0	3	0	0
Hemoglobin subunit delta	HBD			P02042	16 kDa	0	3	0	0
Histone H1.3	HIST1H1D	+		P16402	22 kDa	0	3	5	2
Heterogeneous nuclear ribonucleoproteins A2/B1	HNRNPA2B1	+		P22626	37 kDa	6	3	10	2
Inner nuclear membrane protein Man1	LEMD3	+		Q9Y2U8	100 kDa	1	3	0	0
Lamin-B1	LMNB1	+		P20700	66 kDa	0	3	0	0
Leucine-rich repeat-containing protein 59	LRRC59			Q96AG4	35 kDa	0	3	1	0
DNA replication licensing factor MCM5	MCM5	+	+	P33992	82 kDa	0	3	0	0
Replication protein A 14 kDa subunit	RPA3	+	+	P35244	14 kDa	1	3	7	4
60S ribosomal protein L12	RPL12			P30050	18 kDa	2	3	5	0
60S ribosomal protein L22	RPL22			P35268	15 kDa	2	3	3	1
60S acidic ribosomal protein P0 (Fragment)	RPLP0			F8VU65	27 kDa	1	3	4	0
40S ribosomal protein S25	RPS25	+		P62851	14 kDa	1	3	2	1
40S ribosomal protein S9	RPS9	+		P46781	23 kDa	2	3	2	1
Phosphate carrier protein, mitochondrial	SLC25A3			Q00325	40 kDa	0	3	2	0
Heat shock protein 75 kDa, mitochondrial	TRAP1			Q12931	80 kDa	0	3	0	0
Transitional endoplasmic reticulum ATPase	VCP	+	+	P55072	89 kDa	0	3	1	0
Voltage-dependent anion-selective channel protein 1	VDAC1			P21796	31 kDa	0	3	5	0
Voltage-dependent anion-selective channel protein 3	VDAC3			F5H740	31 kDa	2	3	5	0
AP-1 complex subunit gamma-1	AP1G1			B3KXW5	94 kDa	0	2	0	0
Sarcoplasmic/endoplasmic reticulum calcium ATPase 2 (Fragment)	ATP2A2			H7C5W9	103 kDa	0	2	0	0
ATP synthase subunit O, mitochondrial	ATPO			P48047	23 kDa	0	2	3	0
Caprin-1	CAPRIN1			Q14444	78 kDa	1	2	2	1
Core-binding factor subunit beta	CBFB	+		Q13951	22 kDa	0	2	1	0
Coiled-coil domain-containing protein 47	CCDC47			Q96A33	56 kDa	1	2	2	1
T-complex protein 1 subunit theta	CCT8	+		P50990	60 kDa	0	2	0	0
Cytochrome c oxidase subunit 5A, mitochondrial	COX5A			P20674	17 kDa	0	2	1	0
Desmoplakin	DSP			P15924	332 kDa	2	2	1	0
Elongation factor 1-alpha 2	EEF1A2	+		Q05639	50 kDa	2	2	1	1
Elongation factor 2	EEF2			P13639	95 kDa	0	2	0	0
RNA-binding protein FUS	FUS	+		H3BPE7	53 kDa	2	2	4	1
Glyceraldehyde-3-phosphate dehydrogenase	GAPDH			P04406	36 kDa	2	2	1	0
Histone H1x	H1FX	+		Q92522	22 kDa	1	2	1	0
Histone H2A.J	H2AFJ	+		Q9BTM1	14 kDa	0	2	2	0
Histone H3.1	HIST1H3A	+		P68431	15 kDa	1	2	1	0
Estradiol 17-beta-dehydrogenase 12	HSD17B12			Q53GQ0	34 kDa	0	2	0	0
Interleukin enhancer-binding factor 2	ILF2	+		Q12905	43 kDa	2	2	2	1
Interleukin enhancer-binding factor 3	ILF3	+		Q12906	95 kDa	0	2	0	0
L-lactate dehydrogenase	LDHB			A8MW50	25 kDa	0	2	0	0
Mitogen-activated protein kinase kinase kinase kinase 4	MAP4K4			E7ESS2	146 kDa	0	2	0	0
DNA replication licensing factor MCM7	MCM7	+	+	P33993	81 kDa	0	2	0	0
Metastasis-associated protein MTA1	MTA1	+		Q13330	81 kDa	0	2	0	0
Formyltetrahydrofolate synthetase	MTHFD1			P11586	102 kDa	0	2	0	0
Vesicle-fusing ATPase	NSF			B4DFA2	72 kDa	0	2	0	0
Polyadenylate-binding protein 4	PABPC4			Q13310	71 kDa	2	2	4	0
Proliferating cell nuclear antigen	PCNA	+	+	P12004	29 kDa	0	2	0	0
Proteasome subunit beta type-6	PSMB6	+		P28072	25 kDa	0	2	0	0
Polypyrimidine tract-binding protein 1	PTBP1			P26599	57 kDa	0	2	0	0
60S ribosomal protein L18 (Fragment)	RPL18			J3QQ67	22 kDa	0	2	2	0
60S ribosomal protein L23	RPL23	+		P62829	15 kDa	1	2	1	1
60S ribosomal protein L7a	RPL7A			P62424	30 kDa	0	2	2	1
40S ribosomal protein S15a	RPS15A			I3L246	12 kDa	0	2	0	0
40S ribosomal protein S5, N-terminally processed	RPS5			P46782	23 kDa	0	2	1	0
40S ribosomal protein S6	RPS6	+		A2A3R5	25 kDa	0	2	0	0
Putative uncharacterized protein RPS7	RPS7	+		B5MCP9	21 kDa	0	2	1	0
40S ribosomal protein S8	RPS8			P62241	24 kDa	0	2	3	0
Putative uncharacterized protein RPSAP58	RPSAP58	+		A6NE09	33 kDa	0	2	2	0
Sal-like protein 1	SALL1	+		Q9NSC2	140 kDa	1	2	1	2
Putative uncharacterized protein SSR1	SSR1			C9J3L8	30 kDa	2	2	2	0
Synapse-associated protein 1	SYAP1	+		Q96A49	40 kDa	2	2	2	0
T-box transcription factor TBX2	TBX2	+		Q13207	74 kDa	0	2	0	0
T-complex protein 1 subunit alpha	TCP1	+		P17987	60 kDa	1	2	2	1
Transmembrane protein 109	TMEM109	+		Q9BVC6	26 kDa	1	2	2	0
Elongation factor Tu, mitochondrial	TUFM			P49411	50 kDa	1	2	1	1
Vesicle-associated membrane protein-associated protein A	VAPA			Q9P0L0	28 kDa	0	2	0	0
Serine/threonine-protein kinase VRK1	VRK1	+		Q99986	45 kDa	0	2	0	0
14-3-3 protein epsilon	YWHAE			P62258	29 kDa	0	2	0	0
Zinc finger and BTB domain-containing protein 39	ZBTB39	+		O15060	79 kDa	0	2	0	0
ADP-ribosylation factor 1	ARF1			P84077	21 kDa	0	1	0	0
ATPase family AAA domain-containing protein 3A (Fragment)	ATAD3A			H0Y2W2	64 kDa	0	1	2	0
ATP synthase subunit d, mitochondrial	ATP5H			O75947	18 kDa	0	1	1	0
Transmembrane protein C5orf28	C5ORF28			E9PBX6	13 kDa	0	1	1	0
T-complex protein 1 subunit delta	CCT4			B7Z9L0	52 kDa	0	1	0	0
T-complex protein 1 subunit epsilon	CCT5	+		P48643	60 kDa	0	1	1	0
Cell division cycle 5-like protein	CDC5L	+		Q99459	92 kDa	0	1	0	0
Cell division protein kinase 12	CDK12	+		Q9NYV4	164 kDa	0	1	0	0
Cell division protein kinase 13	CDK13			Q14004	165 kDa	0	1	1	0
Centrosomal protein of 170 kDa (Fragment)	CEP170			H0Y2V6	172 kDa	0	1	0	0
Chromodomain-helicase-DNA-binding protein 1-like	CHD1L	+	+	Q86WJ1	101 kDa	0	1	0	0
CDGSH iron sulfur domain-containing protein 2	CISD2			Q8N5K1	15 kDa	0	1	0	0
Ubiquinone biosynthesis protein COQ9, mitochondrial (Fragment)	COQ9			H3BNT2	34 kDa	0	1	1	0
Cytochrome c oxidase subunit 2	COX2			P00403	26 kDa	0	1	0	0
Exportin-2	CSE1L	+		P55060	110 kDa	0	1	0	0
Putative uncharacterized protein CSTA	CSTA	+		C9J0E4	7 kDa	0	1	0	0
NADH-cytochrome b5 reductase 1	CYB5R1			Q9UHQ9	34 kDa	0	1	1	0
NADH-cytochrome b5 reductase 3 soluble form	CYB5R3			P00387	34 kDa	1	1	0	0
Dachshund homolog 2	DACH2	+		D6REJ4	19 kDa	0	1	0	0
Dr1-associated corepressor	DRAP1	+		Q14919	22 kDa	0	1	0	0
Elongation factor 1-gamma	EEF1G			P26641	50 kDa	0	1	0	0
Eukaryotic initiation factor 4A-I	EIF4A1			P60842	46 kDa	0	1	1	1
Erlin-2 (Fragment)	ERLIN2			E5RHW4	38 kDa	0	1	0	0
Neutral alpha-glucosidase AB	GANAB			Q14697	107 kDa	0	1	0	0
UPF0363 protein C7orf20	GET4			Q7L5D6	37 kDa	0	1	2	1
Putative golgin subfamily A member 2-like protein 6	GG2L6			A8MZ06	24 kDa	0	1	0	0
Aspartate aminotransferase	GOT2			E7ERW2	43 kDa	0	1	0	0
Hypermethylated in cancer 2 protein	HIC2	+		Q96JB3	66 kDa	1	1	1	0
Histone H2B type 3-B	HIST3H2BB	+		Q8N257	14 kDa	0	1	0	0
Helicase-like transcription factor	HLTF	+		Q14527	114 kDa	2	1	0	0
Heterogeneous nuclear ribonucleoprotein A1-like 2	HNRNPA1L2	+		Q32P51	34 kDa	0	1	2	1
Heterogeneous nuclear ribonucleoprotein A/B	HNRNPAB	+		D6R9P3	30 kDa	0	1	0	0
Heterogeneous nuclear ribonucleoprotein C-like 1	HNRNPCL1	+		O60812	32 kDa	0	1	0	0
Heterogeneous nuclear ribonucleoprotein H	HNRNPH1	+		E9PCY7	47 kDa	0	1	0	0
Heterogeneous nuclear ribonucleoprotein H3	HNRNPH3	+		P31942	37 kDa	0	1	0	0
Heterogeneous nuclear ribonucleoprotein U	HNRNPU	+		Q00839	91 kDa	2	1	1	0
Homeobox protein Hox-A10	HOXA10	+		P31260	41 kDa	1	1	0	0
Homeobox protein Hox-B9	HOXB9	+		P17482	28 kDa	0	1	0	0
3-alpha,7-alpha,12-alpha-trihydroxy-5-beta-cholest-24-enoyl-CoA hydratase	HSD17B4			P51659	80 kDa	0	1	0	0
Endoplasmin	HSP90B1			P14625	92 kDa	1	1	0	0
Uncharacterized protein C22orf9	KIAA0930			Q6ICG6	46 kDa	1	1	1	0
Kinectin	KTN1			Q86UP2	156 kDa	0	1	1	0
LAG1 homolog, ceramide synthase 2 (Fragment)	LASS2	+		Q5SZE1	39 kDa	0	1	1	1
Galectin-7	LGALS7	+		P47929	15 kDa	0	1	0	0
Lamin-A/C	LMNA	+		P02545	74 kDa	1	1	1	0
Lamin B2, isoform CRA_a	LMNB2	+		J9JID7	70 kDa	1	1	0	0
Microtubule-associated protein RP/EB family member 1	MAPRE1			Q15691	30 kDa	0	1	0	0
Malectin	MLEC			F5GX14	24 kDa	0	1	0	0
cDNA FLJ38069 fis, clone CTONG2015434, highly similar to MRE11	MRE11A	+	+	B3KTC7	81 kDa	0	1	0	0
cDNA FLJ60124, highly similar to Mitochondrial dicarboxylate carrier	MRPL12			B4DLN1	48 kDa	0	1	0	0
Metastasis-associated protein MTA2	MTA2	+		O94776	75 kDa	0	1	1	0
NADH dehydrogenase [ubiquinone] 1 beta subcomplex subunit 4	NDUFB4			O95168	15 kDa	0	1	1	0
Putative nucleoside diphosphate kinase	NME2P1			O60361	16 kDa	0	1	0	0
Nucleoside-triphosphatase C1orf57	NTPCR			Q9BSD7	21 kDa	0	1	0	0
Poly(ADP-ribose) polymerase-9	PARP9	+		Q8IXQ6	96 kDa	0	1	0	0
Poly(rC)-binding protein 2 (Fragment)	PCBP2	+		H3BRU6	32 kDa	0	1	0	0
6-phosphofructokinase, muscle type	PFKM			P08237	85 kDa	0	1	0	0
Serine/threonine-protein phosphatase PGAM5, mitochondrial	PGAM5	+		Q96HS1	32 kDa	1	1	1	0
GPI transamidase component PIG-S	PIGS			Q96S52	62 kDa	2	1	1	0
Bifunctional polynucleotide phosphatase/kinase	PNKP	+	+	M0QYH2	54 kDa	3	1	0	0
Polymerase delta-interacting protein 3	POLDIP3	+		Q9BY77	46 kDa	0	1	0	0
Uncharacterized glycosyltransferase AGO61	POMGNT2			Q8NAT1	67 kDa	0	1	0	0
NADPH--cytochrome P450 reductase	POR			E7EPN3	41 kDa	0	1	0	0
Peptidyl-prolyl cis-trans isomerase B	PPIB			P23284	24 kDa	0	1	0	0
PRA1 family protein 2	PRAF2			O60831	19 kDa	0	1	0	0
Glucosidase 2 subunit beta	PRKCSH			K7ELL7	60 kDa	0	1	0	0
Pyrroline-5-carboxylate reductase 1, mitochondrial	PYCR1			P32322	33 kDa	0	1	0	0
Glutaminyl-tRNA synthetase	QARS			P47897	88 kDa	0	1	0	0
DNA repair protein RAD50	RAD50	+	+	Q92878	154 kDa	0	1	0	0
Arginyl-tRNA synthetase, cytoplasmic	RARS	+		P54136	75 kDa	0	1	0	0
Replication factor C subunit 2 (Fragment)	RFC2	+	+	H7C5P4	23 kDa	1	1	0	0
Replication factor C subunit 4	RFC4	+	+	P35249	40 kDa	2	1	4	0
Replication factor C subunit 5	RFC5	+	+	P40937	38 kDa	1	1	1	0
MHC class II regulatory factor RFX1	RFX1	+		P22670	105 kDa	1	1	0	0
Mitochondrial Rho GTPase 2	RHOT2			Q8IXI1	68 kDa	0	1	0	0
Tyrosine-protein kinase receptor	ROS1			Q5H8Y1	263 kDa	1	1	0	0
60S ribosomal protein L10a	RPL10A			P62906	25 kDa	1	1	1	0
60S ribosomal protein L11	RPL11	+		P62913	20 kDa	2	1	2	0
60S ribosomal protein L27a	RPL27A			P46776	17 kDa	1	1	3	0
60S ribosomal protein L30	RPL30			E5RJH3	6 kDa	0	1	0	0
60S acidic ribosomal protein P2 (Fragment)	RPLP2			H0YDD8	9 kDa	0	1	0	1
40S ribosomal protein S11	RPS11			P62280	18 kDa	1	1	1	0
40S ribosomal protein S13	RPS13	+		P62277	17 kDa	0	1	2	0
40S ribosomal protein S4, X isoform	RPS4X			P62701	30 kDa	1	1	0	1
Runt-related transcription factor 1	RUNX1	+		Q01196	49 kDa	1	1	1	0
RuvB-like 1	RUVBL1	+	+	Q9Y265	50 kDa	0	1	0	0
RuvB-like 2	RUVBL2	+	+	B3KQ59	46 kDa	0	1	0	0
Sal-like protein 3	SALL3	+		Q9BXA9	135 kDa	1	1	1	0
GTP-binding protein SAR1b	SAR1B			Q9Y6B6	22 kDa	2	1	2	1
Vesicle-trafficking protein SEC22b	SEC22B			O75396	25 kDa	1	1	0	1
Translocation protein SEC63 homolog	SEC63L			Q9UGP8	88 kDa	0	1	1	0
Tricarboxylate transport protein, mitochondrial	SLC25A1			P53007	34 kDa	0	1	0	0
Stromal interaction molecule 1 (Fragment)	STIM1			H0YDB2	45 kDa	0	1	0	0
Isoleucyl-tRNA synthetase, cytoplasmic	SYIC			P41252	145 kDa	0	1	0	0
Transgelin-2	TAGLN2	+		P37802	22 kDa	0	1	0	0
TATA box-binding protein-like protein 2	TBPL2	+		Q6SJ96	42 kDa	1	1	1	0
Mitochondrial import inner membrane translocase subunit TIM50	TIMM50	+		Q3ZCQ8	40 kDa	0	1	1	0
Delta(14)-sterol reductase	TM7SF2			O76062	46 kDa	0	1	0	0
Transmembrane emp24 domain-containing protein 1	TMED1			K7EIN4	10 kDa	1	1	1	0
Transmembrane protein 33	TMEM33			P57088	28 kDa	1	1	1	0
DNA topoisomerase 1	TOP1	+	+	P11387	91 kDa	1	1	2	0
DNA topoisomerase 3-alpha	TOP3A	+	+	Q13472	112 kDa	0	1	1	0
E3 ubiquitin-protein ligase TRIM21	TRIM21	+		F5H012	54 kDa	2	1	1	1
Ubiquitin-like modifier-activating enzyme 1	UBA1			P22314	118 kDa	0	1	0	0
Ubiquitin-like 4A	UBL4A			Q5HY81	21 kDa	0	1	0	0
Cytochrome b-c1 complex subunit 2, mitochondrial	UQCRC2	+		H3BRG4	45 kDa	0	1	2	1
Vimentin	VIM			P08670	54 kDa	0	1	3	1
Acetyl-CoA acetyltransferase, mitochondrial	ACAT1			P24752	45 kDa	0	0	1	0
Actin, cytoplasmic 1, N-terminally processed	ACTB	+		P60709	42 kDa	0	0	2	0
Transcription factor AP-2-beta	AP2B1			Q92481	50 kDa	1	0	0	0
Aprataxin	APTX	+	+	Q7Z2E3	41 kDa	1	0	0	0
ADP-ribosylation factor 3 (Fragment)	ARF3			F5H6T5	5 kDa	0	0	1	0
Protein asteroid homolog 1	ASTE1		+	B4DFL9	59 kDa	0	0	1	0
ATPase family AAA domain-containing protein 3A	ATAD3A			Q9NVI7	71 kDa	2	0	0	0
Autophagy-related protein 2 homolog A	ATG2A			Q2TAZ0	213 kDa	1	0	0	0
ATP synthase subunit gamma	ATP5C1			B4DL14	28 kDa	0	0	1	0
ATP synthase subunit gamma, mitochondrial	ATP5C1			P36542	33 kDa	1	0	0	0
V-type proton ATPase 16 kDa proteolipid subunit	ATP6V0C			P27449	16 kDa	0	0	1	0
Bcl-2 homologous antagonist/killer	BAK1			Q16611	23 kDa	1	0	0	0
B-cell receptor-associated protein 31	BCAP31			P51572	28 kDa	1	0	1	0
BEN domain-containing protein 3	BEND3			Q5T5X7	94 kDa	1	0	1	0
Chaperone activity of bc1 complex-like, mitochondrial	CABC1			Q8NI60	72 kDa	0	0	3	0
Coiled-coil domain-containing protein 67	CCDC67			Q05D60	71 kDa	1	0	0	0
T-complex protein 1 subunit beta	CCT2	+		P78371	57 kDa	1	0	1	2
cDNA FLJ57603, highly similar to T-complex protein 1 subunit gamma	CCT3	+		B4DUR8	56 kDa	1	0	1	0
T-complex protein 1 subunit gamma	CCT3	+		P49368	61 kDa	0	0	0	1
T-complex protein 1 subunit zeta	CCT6A			P40227	58 kDa	0	0	1	0
T-complex protein 1 subunit eta	CCT7			Q99832	59 kDa	0	0	1	0
cDNA FLJ53379, highly similar to T-complex protein 1 subunit theta	CCT8	+		B4DEM7	58 kDa	2	0	0	0
Coiled-coil-helix-coiled-coil-helix domain containing 3, isoform CRA_b	CHCHD3			G3V1K1	16 kDa	0	0	1	0
Calcium-binding mitochondrial carrier protein Aralar1	CMC1			O75746	75 kDa	0	0	2	0
Cytochrome c oxidase subunit 5A, mitochondrial	COX5A			H3BRM5	8 kDa	1	0	0	0
Cyclic AMP-responsive element-binding protein 1	CREB1	+		P16220	37 kDa	0	0	1	0
Protein CASP	CUX1	+		Q13948	77 kDa	5	0	9	7
Homeobox protein cut-like 2	CUX2	+		O14529	154 kDa	0	0	2	0
DDRGK domain-containing protein 1	DDRGK			Q96HY6	36 kDa	1	0	1	0
Putative uncharacterized protein DDX17	DDX17	+		C9JMU5	73 kDa	3	0	0	0
Probable ATP-dependent RNA helicase DDX17	DDX17	+		H3BLZ8	80 kDa	0	0	5	0
cDNA FLJ50912, highly similar to ATP-dependent RNA helicase DDX3Y (EC 3.6.1.-)	DDX3Y	+		B4DXX7	73 kDa	2	0	0	0
Probable ATP-dependent RNA helicase DDX41	DDX41	+		Q9UJV9	70 kDa	0	0	1	0
cDNA FLJ59339, highly similar to Probable ATP-dependent RNA helicase DDX5 (EC 3.6.1.-)	DDX5	+		B4DLW8	61 kDa	0	0	0	1
2,4-dienoyl-CoA reductase, mitochondrial	DECR1			Q16698	36 kDa	0	0	2	0
DmX-like protein 1	DMXL1			Q9Y485	338 kDa	1	0	0	0
Spliceosome RNA helicase DDX39B	DX39B			Q5STU3	49 kDa	1	0	0	0
Elongation factor 1-delta	EEF1D			E9PRY8	77 kDa	0	0	1	0
EF-hand calcium-binding domain-containing protein 5	EFCAB5			A4FU69	173 kDa	0	0	1	0
Protein argonaute-2	EIF2C2	+		Q9UKV8	97 kDa	1	0	0	0
ELAV-like protein 2	ELAVL2			B1AM49	42 kDa	0	0	3	0
Erlin-1	ERLIN1			O75477	39 kDa	0	0	2	1
Fanconi anemia-associated protein of 24 kDa	FAAP24			Q9BTP7	24 kDa	1	0	1	0
Putative oxidoreductase GLYR1	GLYR1	+		Q49A26	61 kDa	0	0	1	0
Histone H2A.V	H2AFV	+		Q71UI9	14 kDa	1	0	0	0
Histone H2A.Z	H2AFZ	+		P0C0S5	14 kDa	0	0	0	1
Histone H1.2	HIST1H1C	+		P16403	21 kDa	5	0	0	0
Histone H2B type 1-D	HIST1H2BD	+		P58876	14 kDa	0	0	1	1
Homeobox-containing protein 1 (Fragment)	HMBOX1	+		H0YBS8	12 kDa	2	0	0	2
Heterogeneous nuclear ribonucleoprotein D0 (Fragment)	HNRNPD	+		H0YA96	24 kDa	0	0	1	0
Heterogeneous nuclear ribonucleoprotein H (Fragment)	HNRNPH1	+		H0YB39	30 kDa	0	0	3	0
Heterogeneous nuclear ribonucleoprotein M (Fragment)	HNRNPM	+		M0QZM1	40 kDa	0	0	7	0
Homeobox protein Hox-C13	HOXC13	+		P31276	35 kDa	1	0	0	0
ELAV-like protein 1	HUR	+		Q15717	36 kDa	2	0	2	1
Insulin-like growth factor 2 mRNA-binding protein 2	IGF2BP2	+		F8W930	67 kDa	0	0	0	1
Inosine-5'-monophosphate dehydrogenase 2 (Fragment)	IMPDH2			H0Y4R1	51 kDa	1	0	0	1
Insulin receptor substrate 1	IRS1	+		P35568	132 kDa	1	0	0	0
Lysine-specific histone demethylase 1	KDM1A	+		O60341	93 kDa	1	0	1	0
Lysine-specific histone demethylase 1A	KDM1A	+		F6S0T5	95 kDa	0	0	0	1
L-lactate dehydrogenase A chain	LDHA			P00338	37 kDa	0	0	1	0
LEM domain-containing protein 2	LEMD2	+		Q8NC56	57 kDa	1	0	0	0
Lamin-B2	LMNB2	+		Q03252	68 kDa	0	0	1	1
7SK snRNA methylphosphate capping enzyme	MEPCE			Q7L2J0	74 kDa	0	0	0	2
Coiled-coil domain-containing protein KIAA1826	MSANTD4			Q8NCY6	41 kDa	0	0	1	0
Nicalin	NCLN	+		Q969V3	63 kDa	1	0	0	1
NADH dehydrogenase [ubiquinone] 1 alpha subcomplex subunit 13 (Fragment)	NDUFA13	+		U3KQP3	9 kDa	0	0	1	0
NADH dehydrogenase [ubiquinone] 1 alpha subcomplex subunit 6	NDUFA6			P56556	15 kDa	0	0	1	0
NADH dehydrogenase [ubiquinone] 1 alpha subcomplex subunit 7	NDUFA7			O95182	13 kDa	0	0	1	0
NADH-ubiquinone oxidoreductase 75 kDa subunit, mitochondrial	NDUFS1			P28331	79 kDa	0	0	1	0
NADH dehydrogenase [ubiquinone] iron-sulfur protein 2, mitochondrial	NDUFS2			O75306	53 kDa	0	0	2	0
NADH dehydrogenase [ubiquinone] iron-sulfur protein 3, mitochondrial	NDUFS3			O75489	30 kDa	0	0	2	0
cDNA FLJ34304 fis, clone FEBRA2007880, highly similar to NADH-ubiquinone oxidoreductase 20 kDa subunit, mitochondrial (EC 1.6.5.3)	NDUFS7			B3KRI2	22 kDa	0	0	2	0
NADH dehydrogenase [ubiquinone] flavoprotein 2, mitochondrial	NDUFV2			E7EPT4	28 kDa	0	0	1	0
Merlin	NF2	+		P35240	70 kDa	1	0	0	0
Nucleoside diphosphate kinase B	NME2	+		J3KPD9	22 kDa	0	0	1	0
Non-POU domain-containing octamer-binding protein	NONO	+	+	Q15233	54 kDa	4	0	3	0
Protocadherin-8	PCDH8			O95206	113 kDa	1	0	0	0
Prohibitin	PHB	+	+	E9PCW0	24 kDa	5	0	0	2
Prohibitin-2	PHB2	+		F5GY37	30 kDa	5	0	0	0
Peroxiredoxin-2	PRDX2			P32119	22 kDa	1	0	0	0
Interferon-inducible double stranded RNA-dependent protein kinase activator A	PRKRA			O75569	34 kDa	0	0	1	0
Pre-mRNA-processing factor 19	PRPF19	+	+	Q9UMS4	55 kDa	0	0	1	0
Proteasome subunit alpha type-7-like	PSMA8	+		Q8TAA3	29 kDa	1	0	0	0
26S protease regulatory subunit 4	PSMC1	+		P62191	49 kDa	0	0	1	0
cDNA FLJ54138, highly similar to Homo sapiens butyrate-induced transcript 1 (HSPC121), mRNA	PTPLAD1			B4DRF4	36 kDa	0	0	0	1
Tyrosine-protein phosphatase non-receptor type 1	PTPN1			P18031	50 kDa	0	0	1	0
Ras-related protein Rab-10	RAB10			P61026	23 kDa	0	0	1	0
Replication factor C subunit 4 (Fragment)	RFC4	+	+	H7C1P0	12 kDa	0	0	0	1
60S ribosomal protein L14	RPL14			P50914	23 kDa	0	0	2	0
60S ribosomal protein L15	RPL15			P61313	24 kDa	1	0	1	0
Ribosomal protein L24, isoform CRA_e	RPL24			C9JNW5	18 kDa	0	0	3	0
60S ribosomal protein L3	RPL30			P39023	46 kDa	1	0	1	0
60S ribosomal protein L4	RPL4			P36578	48 kDa	1	0	0	0
Ribosomal protein L7a (Fragment)	RPL7A			Q5T8U3	22 kDa	2	0	0	0
60S acidic ribosomal protein P2	RPLP2			P05387	12 kDa	0	0	1	0
Putative 40S ribosomal protein S10-like	RPS10P5			Q9NQ39	20 kDa	1	0	1	0
40S ribosomal protein S2	RPS2	+		P15880	31 kDa	1	0	2	0
40S ribosomal protein S3	RPS3	+		E9PL09	25 kDa	4	0	0	5
Protein S100-A8	S100A8			P05109	11 kDa	0	0	1	0
Atherin	SAMD1			Q6SPF0	56 kDa	0	0	2	0
Mitochondrial glutamate carrier 2	SLC25A18			Q9H1K4	34 kDa	0	0	1	0
Calcium-binding mitochondrial carrier protein SCaMC-1	SLC25A24			Q6NUK1	53 kDa	0	0	1	0
Schlafen family member 11	SLFN11	+		Q7Z7L1	103 kDa	0	0	1	0
Single-stranded DNA-binding protein 3	SSBP3	+		Q9BWW4	40 kDa	0	0	1	0
Putative uncharacterized protein SSR1	SSR1			C9IZQ1	34 kDa	0	0	0	1
Stomatin-like protein 2	STOML2			Q9UJZ1	39 kDa	1	0	1	0
TATA-box-binding protein	TBP	+		P20226	38 kDa	0	0	0	1
Protein TBRG4	TBRG4			Q969Z0	71 kDa	0	0	1	0
Transcription factor A, mitochondrial	TFAM	+	+	Q00059	29 kDa	0	0	0	6
Alpha-globin transcription factor CP2 (Fragment)	TFCP2	+		F8VWL0	44 kDa	0	0	2	0
Tigger transposable element-derived protein 7	TIGD7	+		Q6NT04	63 kDa	1	0	0	0
Putative mitochondrial import inner membrane translocase subunit Tim23B	TIMM23B			Q5SRD1	28 kDa	1	0	1	0
Mitochondrial import inner membrane translocase subunit TIM44	TIMM44			O43615	51 kDa	0	0	1	0
Mitochondrial import receptor subunit TOM20 homolog	TOMM20			Q15388	16 kDa	1	0	1	0
Thyroid receptor-interacting protein 11	TRIP11	+		Q15643	228 kDa	0	0	0	2
Tetratricopeptide repeat protein 35	TTC35	+		Q15006	35 kDa	0	0	0	1
Ubiquitin-like protein 4A	UBL4A			P11441	18 kDa	1	0	2	0
Upstream-binding protein 1	UBP1	+		Q9NZI7	60 kDa	0	0	2	0
Regulator of nonsense transcripts 1	UPF1		+	Q92900	124 kDa	0	0	1	0
Cytochrome b-c1 complex subunit 1, mitochondrial	UQCRC1			P31930	53 kDa	1	0	1	0
Putative uncharacterized protein WDR45	WDR45			C9J471	29 kDa	0	0	1	0
DNA repair protein XRCC1	XRCC1	+	+	P18887	70 kDa	1	0	1	0
DNA repair protein XRCC4	XRCC4	+	+	Q13426	38 kDa	2	0	0	0
ATP-dependent metalloprotease YME1L1	YME1L1			Q96TA2	86 kDa	0	0	1	0
* FC corresponds to YFP-WRN (with F amino acid at position 1074 and C at position 1367), FR corresponds to YFP-WRN (F at position 1074 and R at position 1367), LC corresponds to YFP-WRN (L at position 1074 and C at position 1367), LR corresponds to YFP-WRN (L at position 1074 and R at position 1367). F=phenylalanine, L=leucine, C=cysteine, R=arginine.
